# Supplementary material for: Mechanisms of antigen escape from BCMA- or GPRC5D-targeted immunotherapies in multiple myeloma
Source: Nat Med. 2023 Aug 31;29(9):2295–306. doi: 10.1038/s41591-023-02491-5 (PMC10504087; doi:10.1038/s41591-023-02491-5)
Supplement: Supplementary file 3 — Supplementary Tables 1–8. [file 41591_2023_2491_MOESM3_ESM.xlsx]

## Sheet: Supp Table 1
Patient ID	Therapy	Target	ClinicalTrials.gov Identifier	Sample source	Age	Sex	R-ISS	FISH/ cytogenetics	# Prior therapy	Prior anti-BCMA	Anti-BCMA refractory	Triple-drug	Penta-drug	Best response	Progressive disease	PFS (months)	OS (months)	WGS_pre	WGS_post	scRNA_pre	scRNA_post	scCNV_pre_CAR/ TCE	scCNV_post_CAR/ TCE
MM-01	CAR	BCMA	NCT03651128	University of Calgary	67	M	III	t(4;14)	2	none	no	refractory	no	VGPR	Yes	7	9	P1759			P1800, P1894	P1759 (pre_CAR)	P1959 (post_CAR)
MM-02	TCE	BCMA	NCT03269136	University of Calgary	59	M	II	t(11;14)	7	ADC*	refractory	refractory	no	VGPR	Yes	7	7	P2825	P2918			P1619 (pre_LLT), P2029 (post_LLT/ pre_Elranatamab)	P2918 (post_Elranatamab)
MM-03	TCE	BCMA	NCT03269136	University of Calgary	80	F	III	del17p, t(14;16)	5	none	no	refractory	refractory	CR	Yes	11	15	P2226	P2798			P2024 (pre_Elranatamab)	P2798 (post_Elranatamab)
MM-04	CAR	BCMA	NCT03651128	University of Calgary	70	M	II	no HR	3	none	no	refractory	refractory	PR	Yes	2	4	P1895	P2035				P2015 (post_CAR/ pre TCE)
MM-04	TCE	BCMA	NCT03269136	University of Calgary					4	none	refractory	refractory	refractory	PD	Yes	1	2					P2015 (post_CAR/ pre_TCE)
MM-05	TCE	BCMA	NCT03269136	University of Calgary	60	F	III	t(14;16)	6	none	no	no	no	sCR	No	26	26	P1390
MM-06	CAR	BCMA	NCT03651128	University of Calgary	75	F	III	t(4;14)	3	none	no	exposed	no	sCR	Yes	19	20	P1907	P3091
MM-07	CAR	BCMA	NCT03651128	University of Calgary	70	F	III	del17p	3	none	no	refractory	refractory	PD	Yes	2	10	P2336
MM-07	TCE	BCMA	NCT03269136	University of Calgary					4	CAR T	refractory	refractory	refractory	PD	Yes	2	2	P2336
MM-08	CAR	BCMA	NCT03651128	University of Calgary	60	M	II	no HR	4	none	no	refractory	exposed	VGPR	No	13	13	P2263
MM-09	CAR	BCMA	NCT03651128	University of Calgary	69	M	I	no HR	4	none	no	exposed	no	sCR	No	17	17	P2106
MM-10	TCE	BCMA	NCT03269136	University of Calgary	53	M	III	t(11;14)	5	ADC	refractory	refractory	no	VGPR	Yes	19	21	P1924	P2969		P2969		P2969 (post_Elranatamab)
MM-11	TCE	BCMA	NCT03269136	University of Calgary	74	M	III	t(11;14)	6	none	no	refractory	no	PD	Yes	3	7		P2123			P1498 (pre_LLT), P1627 (post_LLT), P1698 (pre_LLT), P1966 (post_LLT)
MM-12	TCE	BCMA	NCT03145181	University of Calgary	77	M	II	t(11;14)	9	none	no	refractory	no	sCR	No	21	21					P1576 (pre_LLT), P1620 (post_LLT), P1643 (pre_LLT)
MM-13	TCE	BCMA	NCT03269136	University of Calgary	69	F	II	t(11;14)	5	none	no	refractory	refractory	PD	Yes	1	1	P1936
MM-14	TCE	BCMA	NCT03269136	University of Calgary	75	F	II	no HR	6	none	no	refractory	no	MR	Yes	4	5	P1950
MM-15	TCE	BCMA	NCT03269136	University of Calgary	72	M	I	no HR	5	none	no	refractory	no	sCR	Yes	9	9	P2510	P3298			P2510 (pre_Elranatamab)	P3298 (post_Elranatamab)
MM-16	TCE	BCMA	NCT03145181	University of Calgary	83	F	II	t(11;14)	4	none	no	refractory	no	sCR	No	16	16					P1388 (pre_Teclistamab)
MM-17	CAR	BCMA	NCT03651128	University of Calgary	74	M	I	t(11;14)	2	none	no	exposed	no	PD	Yes	2	21	P1883	P2085
MM-17	TCE	BCMA	NCT03145181	University of Calgary					3	CAR T	refractory	exposed	no	sCR	Yes	28	33	P2085	P3101		P3101
MM-18	TCE	BCMA	NCT03145181	University of Calgary	64	F	III	no HR	4	none	no	exposed	no	PD	Yes	2	17		P2289				P2289 (post_Teclistamab/ pre_Talquetamab)
MM-18	TCE	GPRC5D	NCT04108195	University of Calgary					5	TCE	refractory	exposed	no	VGPR	Yes	12	14	P2289	P2916			P2289 (post_Teclistamab/ pre_Talquetamab)**	P2916 (post_Talquetamab)
MM-19	TCE	GPRC5D	NCT04108195	University of Calgary	71	M	II	no HR	4	none	no	exposed	no	sCR	Yes	15	15		P3234/ P3277****			P2601 (pre_Talquetamab)***	P3239 (post_Talquetamab/ pre_Elranatamab)***
MM-19	TCE	BCMA	NCT05020236	University of Calgary					5	none	no	exposed	no	PR	Yes	5	4			P3586	P3608
MM-20	TCE	BCMA	NCT03269136	University of Calgary	73	F	II	del17p	11	ADC	yes	refractory	no	PD	Yes	2	26	P1814	P1858			P1556 (pre_Elranatamab)	P1858 (post_Elranatamab/ pre_Talquetamab)
MM-20	TCE	GPRC5D	NCT04108195	University of Calgary					12	TCE	yes	refractory	no	sCR	No	18	18	P2222				P1858 (post_Elranatamab/ pre_Talquetamab)**
MM-21	TCE	GPRC5D	NCT04108195	University of Calgary	61	M	III	del17p	5	none	no	refractory	refractory	sCR	No	12	12	P2337
MM-22	TCE	GPRC5D	NCT04108195	University of Calgary	81	F	II	no HR	8	ADC	refractory	refractory	refractory	sCR	No	12	12	P2362
MM-23	-	other	-	University of Calgary	73	F	II	no HR	3	none	no	exposed	no	-	-	-	-	P2420
MM-24	-	other	-	University of Calgary	54	M	I	t(11;14)	6	none	no	refractory	no	-	-	-	-					P1460 (pre_LLT)
MM-25	-	other	-	University of Calgary	44	M	II	t(11;14), del17p	3	none	no	refractory	no	-	-	-	-					P1426 (pre_LLT), P1555 (post_LLT)
MM-26	-	other	-	University of Calgary	60	F	II	no HR	9	none	no	refractory	no	-	-	-	-					P1217 (pre_LLT), P1404 (post_LLT), P1438 (post_LLT)
MM-27	-	other	-	University of Calgary	68	M	II	t(11;14), del17p	3	none	no	no	no	-	-	-	-					P1389 (pre_LLT), P1479 (post_LLT)
MM-28	-	other	-	University of Calgary	65	F	III	no HR	4	none	no	no	no	-	-	-	-					P1608 (pre_LLT), P1675 (post_LLT/ pre_Elranatamab)
MM-29	-	other	-	University of Calgary	64	M		no HR	11	none	no	no	no	-	-	-	-					P1680 (post_LLT)
MM-30	-	other	-	University of Calgary	58	M	II	no HR	2	none	no	refractory	no	-	-	-	-					P1722 (pre_LLT)
MM-31	TCE	GPRC5D	NCT04108195	University Hospital of Würzburg	67	F	I	t(11;14)	6	none	no	refractory	refractory	VGPR	Yes	14	21	MLL_159364	MLL_217451
MM-32	TCE	GPRC5D	NCT04108195	University Hospital of Würzburg	61	F	II	t(4;14)	8	none	no	refractory	no	sCR	Yes	14	19		MLL_219148
MM-33	TCE	BCMA	NCT03145181	TGen institute	74	M		t(4;14)	6	none	no	refractory	refactory	sCR	Yes	8	14		TP_0064
MM-34	TCE	FcRL5	NCT03275103	University of Calgary	71	M		no HR	6	ADC	refractory	refractory	no	SD	Yes	1	1		P3055
MM-35	CAR	BCMA	NCT03651128	University of Calgary	79	M	II	del17p	4	none	no	refractory	no	VGPR	No	6	6	P3043
MM-36	TCE	BCMA	NCT04108195	University of Calgary	86	F	II	no HR	6	none	no	refractory	no	sCR	No	10	10	P2827
MM-37	TCE	BCMA	NCT04108195	University of Calgary	58	M	II	no HR	5	none	no	refractory	refractory	CR	No	11	11	P2817
MM-38	TCE	GPRC5D	NCT04108195	University of Calgary	54	F	III	t(14;14), 1q amplificationx4, del17p	3	none	no	refractory	no	PD	Yes	1	1	P2824
MM-39	TCE	GPRC5D	NCT04108195	University of Calgary	43	M	I		3	none	no	refractory	no	sCR	No	11	11	P2803
MM-40	TCE	FcRL5	NCT03275103	University of Calgary	67	F	II	no HR	3	none	no	refractory	no	sCR	No	14	14	P2672
Numbers starting with P, MLL, or TP indicate sample identifiers and corresponds to data files deposited to GEO
*scCNV pre samples for this case were collected prior to anti-BCMA antibody drug conjugate (ADC) exposure
N.B. MM-07, 17, 18, 19, 20 were treated with two different therapies sequentially
**scCNV samples were used as pre- and post- sample for the sequential therapies in the same patient
*** sample enriched with normal plasma cells
**** liver biopsy - two separate biopsies (collected 1 week apart)
samples included in the pre-anti-BCMA aggregate scCNV analysis in Supplementary Table 5
samples included in the post-anti-BCMA (Teclistamab, Elranatamab, Ide-cel) in aggregate scCNV analysis in Supplementary Table 3
Target = other (non-BCMA or GPRCD targeting TCE or CAR)
LLT = last line of therapy (non anti-BCMA or anti-GPRC5D)
HR = high cytogenetic risk
ClinicalTrials.gov Identifier: NCT03145181: Teclistamab; Protocol 64007957MMY1001
ClinicalTrials.gov Identifier: NCT03269136: Elranatamab; Protocol C1071001
ClinicalTrials.gov Identifier: NCT04108195: Talquetmab; Protocol 64407564MMY1002
ClinicalTrials.gov Identifier: NCT03651128: bb2121; Protocol BB2121-MM-003
ClinicalTrials.gov Identifier: NCT05020236: Elranatamab; Protocol C1071005
ClinicalTrials.gov Indentifier: NCT03275103: Cevostamab
Best response based on IMWG criteria

## Sheet: Supp Table 2
Treatment category	Number of patients
Anti-BCMA CAR T only	5
Anti-BCMA TCE only	13
Anti-BCMA CAR T and anti-BCMA TCE	3
Anti-GPRC5D TCE only	6
Anti-BCMA TCE and anti-GPRC5D TCE	3
Other (non anti-BCMA or anti-GPRC5D TCE / CAR)	10
Total	40

## Sheet: Supp Table 3
Variants in TNFRSF17, CoMMpass dataset
Sample ID	Gene	Position	Reference	Alteration	HGVS_AA	Confidence
MMRF_1352	TNFRSF17	11967824	G	T	p.Glu178Ter	High (called by 3>= callers)																																		ANN[*].CDNA_POS	ANN[*].CDNA_LEN	ANN[*].CDS_POS	ANN[*].CDS_LEN	ANN[*].AA_POS	ANN[*].AA_LEN	ANN[*].DISTANCE	ANN[*].ERRORS	LOF[*].GENE	LOF[*].GENEID
MMRF_2794	TNFRSF17	11967776	AAT	A	p.Asn162fs	High (called by 3>= callers)																																		326	891	211	555	71	184	0	INFO_REALIGN_3_PRIME	.	.
MMRF_1171	TNFRSF17	11966227	A	*	p.Leu56_Val70dup	High (called by 3>= callers)																																		647	891	532	555	178	184	0	.	.	.
MMRF_1624	TNFRSF17	11966222	A	*	p.Val72_Leu73insAlaIleLeuTrpThrCysLeuGlyLeuSerLeuIleIleSerLeuAlaValPheVal	High (called by 3>= callers)																																		331	891	216	555	72	184	0	INFO_REALIGN_3_PRIME	.	.
MMRF_2087	TNFRSF17	11966240	G	*	p.Leu73_Met74insSerPheLeuGlyLeuSerLeuIleIleSerLeuAlaValPheValLeu	High (called by 3>= callers)																																		331	891	216	555	72	184	0	INFO_REALIGN_3_PRIME	.	.
MMRF_2245	TNFRSF17	11966226	G	*	p.Ile55_Leu73dup	High (called by 3>= callers)																																		334	891	219	555	73	184	0	INFO_REALIGN_3_PRIME	.	.
MMRF_2471	TNFRSF17	11966242	T	*	p.Gly61_Val72dup	High (called by 3>= callers)																																		334	891	219	555	73	184	0	INFO_REALIGN_3_PRIME	.	.
MMRF_2731	TNFRSF17	11966240	G	*	p.Gly61_Leu76dup	High (called by 3>= callers)																																		337	891	222	555	74	184	0	INFO_REALIGN_3_PRIME	.	.
MMRF_1080	TNFRSF17	11966216	G	*	p.Ile66_Ser67insThrAsnAlaIleLeuTrpThrCysLeuGlyLeuSerLeuIleIle	Low (called by 1/5 callers: VarDict-Java in all cases)																																		332	891	217	555	73	184	0	INFO_REALIGN_3_PRIME	.	.
MMRF_2580	TNFRSF17	11966226	G	*	p.Leu77_Arg78insIleLeuTrpThrCysLeuGlyLeuSerLeuIleIleSerLeuAlaValPheValLeuMetPheLeuLeu	Low (called by 1/5 callers: VarDict-Java in all cases)																																		344	891	229	555	77	184	0	INFO_REALIGN_3_PRIME	.	.
MMRF_2590	TNFRSF17	11966222	A	*	p.Leu77_Arg78insAlaIleLeuTrpThrCysLeuGlyLeuSerLeuIleIleSerLeuAlaValPheValLeuMetPheLeuLeu	Low (called by 1/5 callers: VarDict-Java in all cases)																																		600	891	485	555	162	184	0	.	TNFRSF17	ENSG00000048462
fs = frame shift
Ter = translation stop codon
[truncated: 2 more columns]

## Sheet: Supp Table 4
Variants in TNFRSF17, MLL WGS data set (n=4,995)
Gene	Variant (DNA/cDNA)	Variant (protein)	Type
TNFRSF17	c.11T>C	p.Met4Thr	missense variant
TNFRSF17	c.57T>G	p.His19Gln	missense variant
TNFRSF17	c.58G>A	p.Ala20Thr	missense variant
TNFRSF17	c.88T>G	p.Ser30Ala	missense variant
TNFRSF17	c.97C>T	p.Pro33Ser	missense variant
TNFRSF17	c.97C>T	p.Pro33Ser	missense variant
TNFRSF17	c.97C>T	p.Pro33Ser	missense variant
TNFRSF17	c.97C>T	p.Pro33Ser	missense variant
TNFRSF17	c.98C>T	p.Pro33Leu	missense variant
TNFRSF17	c.116G>A	p.Arg39His	missense variant
TNFRSF17	c.160G>A	p.Ala54Thr	missense variant
TNFRSF17	c.160G>A	p.Ala54Thr	missense variant
TNFRSF17	c.160G>A	p.Ala54Thr	missense variant
TNFRSF17	c.160G>A	p.Ala54Thr	missense variant
TNFRSF17	c.160G>A	p.Ala54Thr	missense variant
TNFRSF17	c.176G>A	p.Cys59Tyr	missense variant
TNFRSF17	c.176G>A	p.Cys59Tyr	missense variant
TNFRSF17	c.184C>A	p.Leu62Met	missense variant
TNFRSF17	c.214G>A	p.Val72Met	missense variant
TNFRSF17	c.221T>C	p.Met74Thr	missense variant
TNFRSF17	c.286C>T	p.Leu96Phe	missense variant
TNFRSF17	c.318G>C	p.Lys106Asn	missense variant
TNFRSF17	c.329G>T	p.Gly110Val	missense variant
TNFRSF17	c.407C>T	p.Pro136Leu	missense variant
TNFRSF17	c.433C>T	p.Pro145Ser	missense variant
TNFRSF17	c.433C>T	p.Pro145Ser	missense variant
TNFRSF17	c.446T>G	p.Met149Arg	missense variant
TNFRSF17	c.469G>C	p.Val157Leu	missense variant
TNFRSF17	c.482C>T	p.Thr161Met	missense variant
TNFRSF17	c.494G>C	p.Cys165Ser	missense variant
TNFRSF17	c.162_206dup	p.Ile55_Ala69dup	inframe insertion
TNFRSF17	c.219_221del	p.Met74del	inframe deletion
TNFRSF17	c.219_221del	p.Met74del	inframe deletion

## Sheet: Supp Table 5
(a) TNFRSF17 copy number changes in all patients pre TCE (n= 15 patients, 26 samples) and post anti-BCMA CAR T/ TCE (n=8 patients, 8 samples) in aggregate
	TNFRSF17
Copy number	Pre (%)	Post (%)
0	0.3	21.2
1	1.8	18
2	90	54.4
3	1.9	3.2
>=4	6	3.2
(b) TNFRSF17 copy number per patient in anti-BCMA naïve samples (See Extended Data Fig.22a)
	MM-01	MM-02	MM-03	MM-11				MM-12			MM-15	MM-16	MM-19	MM-20	MM-24	MM-25		MM-26			MM-27		MM-28		MM-29	MM-30
Copy number	P1759(%)	P1619 (%)	P2024 (%)	P1498 (%)	P1627 (%)	P1698 (%)	P1966 (%)	P1576 (%)	P1620 (%)	P1643 (%)	P2510 (%)	P1388 (%)	P3239 (%)	P1556 (%)	P1460 (%)	P1426 (%)	P1555 (%)	P1217 (%)	P1404 (%)	P1438 (%)	P1389 (%)	P1479 (%)	P1608 (%)	P1675 (%)	P1680 (%)	P1722 (%)
0	0	0.8	0	0	0.2	0	0	0.1	0	0.6	0.4	0.2	0.4	0.5	0.3	0	0	0.2	0.2	0.4	0.2	0.4	0.2	0	0.4	0.1
1	2.1	92.4	0	2	7.9	0	2.9	0.2	0.1	0.3	0.9	0.2	2.4	0.2	1.5	0.6	0.9	0.8	1	0.7	6.5	4	0	0.4	0.1	2
2	97.9	5.7	90.7	21.8	83.8	19.6	80.5	94.6	94.6	87.4	91.4	84.7	78.5	92.5	94	94.5	93.9	93	91.8	93.8	85.3	77.3	70.9	69.5	96.1	95.5
3	0	0	1.6	73.5	7.4	78.4	15.2	1.8	1.4	0.9	1.1	11.9	5	2.6	0.6	1.2	2.5	3.3	1.4	1.5	5.5	3.6	2	1.8	0.9	1
>=4	0	1.1	7.7	2.7	0.7	2	1.3	3.4	3.9	10.8	6.3	2.9	13.7	4.1	3.6	3.7	2.7	2.7	5.7	3.6	2.5	16.7	26.9	28.3	2.6	1.5
(c) TNFRSF17 copy number changes per case in patients who received anti-BCMA therapy (those with available post scCNV CD138+ MM samples) (See Extended Data Fig.22b)
	MM-01		MM-02		MM-03		MM-04		MM-10		MM-15		MM-18			MM-20
Copy number	Pre_anti-BCMA (P1759)(%)	Post _anti-BCMA (P1959)(%)	Pre_anti-BCMA (P1619)(%)	Post _anti-BCMA (P2918)(%)	Pre_anti-BCMA (P2024)(%)	Post _anti-BCMA (P2798)(%)	Pre_anti-BCMA	Post _anti-BCMA (P2015)(%)	Pre_anti-BCMA	Post _anti-BCMA (P2969)(%)	Pre_anti-BCMA (P2510)(%)	Post _anti-BCMA (P3298)(%)	Pre_anti-BCMA	Post _anti-BCMA/pre_anti-GPRC5D (P2289)(%)	Post_anti-GPRC5D (P2916)(%)	Pre_anti-BCMA (P1556)(%)	Post_anti-BCMA / pre_anti-GPRC5D (P1858)(%)
0	0	86.8	0.8	99.5	0	1.7	na	0.3	na	4.1	0.4	2	na	0.2	0.7	0.5	0.1
1	2.1	2.1	92.4	0.5	0	92.5	na	0.3	na	3.4	0.9	78	na	0.7	0.2	0.2	0.1
2	97.9	11.1	5.7	0	90.7	4.9	na	87.1	na	86.6	91.4	18	na	79.5	83.6	92.5	79.3
3	0	0	0	0	1.6	0.3	na	2.7	na	2.2	1.1	2	na	9.5	2.6	2.6	11.2
>=4	0	0	1.1	0	7.7	0.5	na	9.5	na	3.7	6.3	0	na	10.4	12.9	4.1	9.2
na = not available

## Sheet: Supp Table 6
Copy number changes in selected genes in CD138+ MM cells from all patients pre (n=15 patients, 26 samples) and post anti-BCMA and/ or GPRC5D CAR T/ TCE (n=10 patients, 10 samples)
	FCRL5		SLAMF7		CDKN2C		SDC1		CD38		MYC		TP53
Copy number	Pre (%)	Post (%)	Pre (%)	Post (%)	Pre (%)	Post (%)	Pre (%)	Post (%)	Pre (%)	Post (%)	Pre (%)	Post (%)	Pre (%)	Post (%)
0	0.2	0.3	0.2	0.3	0.2	9.7	0.2	0.2	0.3	0.4	0.2	0.3	0.2	0.5
1	7.3	0.6	7.2	0.6	8.1	2.1	1.6	0.9	8.4	13	2.9	0.8	29.7	28.2
2	59.8	22	59.5	21.9	78.4	77.5	75	80.6	76.6	77.5	73.3	70.1	67.3	61
3	9.8	62.8	9.8	64.2	9.3	4	19	17.8	8.4	6	17.5	11.1	1.2	10.2
>=4	22.8	14.3	23.3	13.1	4	6.8	4.2	0.4	6.4	3.1	6.1	17.7	1.5	0

## Sheet: Supp Table 7
(a) Flow cytometry, western blot, and immunohistochemistry antibodies, and other reagents
Flow cytometry antibodies	Source	Clone	Catalog number	Lot number
Primary Antibodies
PE anti-human CD269	Biolegend	19F2	357504	B345206
PE mouse IgG2a,k isotype control	Biolegend	MOPC-173	400214	B367624
APC anti-BCMA/TNFRSF17	R&D	Polyclonal	FAB193A	ABKL0319071
APC goat IgG	R&D	Polyclonal	IC108A	AAOE0621071
PE human BCMA/ TNFRSF17 protein, His Tag	ACROBiosystems	na	BCA-HP2H7
AF-488 mouse anti-human IgG4 Fc	Southern Biotech	HP6025	9200-30	G1322-VM22
PE mouse anti-human IgG2 Fc	Southern biotech	HP6025	9070-09.	I1121-ZE31Y
APC anti-human IgG Fc recombinant antibody	Biolegend	QA19A42	366906	B367022
Propidium Iodide	BioVision	na	1056-1	2C211056
CellTrace Violet	Invitrogen	na	C34557A	2525787
Calcein AM	Invitrogen	na	C1430	2286885
Human APRIL, Fc Tag	ACROBiosystems	na	APL-H5268	4443-2133F1-VY
PE anti-GPRC5D	Gift from Janssen Pharmaceutical
Western blot antibodies
phospho-pp44/42 MAPK (Erk 1/2) (Thr202/ Tyr204)	Cell Signaling	Polyclonal	4370S	28
p44/42 MAPK (Erk 1/2)	Cell Signaling	137F5	4695S	35
anti-V5	Santa Cruz	sv5-pk	sc-58052	C2708
GAPDH	Cell Signaling	14C10	2118L	8
anti-rabbit IgG Horseradish peroxidase	Cell Signaling	Polyclonal	7074S	30
anti-mouse IgG Horseradish peroxidase	Cell Signaling	Polyclonal	7076S	29
Immunohistochemistry antibodies
anti-CD138	Agilent	MI15	GA642	41529168
anti-GPCR5D	Abcam	6D9	55044	1017750-4
Restriction enzymes, ligase, buffers for cloning
NheI-HF	New England Biolabs	na	R3131M	10156293
EcoRV	New England Biolabs	na	R0195S	10066378
rCutSmart buffer	New England Biolabs	na	B6004S	10121394
T4 DNA ligase	New England Biolabs	na	M0202L	10141840
10x T4 ligase buffer	New England Biolabs	na	B0202A	10137734
KAPA HiFi HotStart ReadyMix PCR kit	Kapa Biosystems	na	KM2605	8202940001
Other reagents
Nirogacestat (PF-3084014)	MedChemExpres	na	HY-15185/CS-1689	24515
na = not applicable
(b) Cell lines
Cell lines	Source	Catalog number
U266	ATCC	TIB-196
K562	ATCC	CCL-243
HEK 293T	ATCC	CRL-3216
OPM2	DSMZ	ACC 50
KMS12PE	DSMZ	ACC 606
NEB stable competent E.coli	New England Biolabs	C3040H
(c) dPCR probes and primer sequences
TNFRSF17 Mutation	Forward Primer Seq.	Reverse Primer Seq.	Reporter 1 Dye	Reporter 1 Sequence	Reporter 1 Quencher	Reporter 2 Dye	Reporter 2 Sequence	Reporter 2 Quencher	Context Sequence
p.Pro34del	GCATACCTTGTCAACTTCGATGTTC	CGTTCAAGCAATATTACTTACTTGCATTACA	VIC	TGTTAGAGGAGGAGTATTAG	NFQ	FAM	CATGTTAGAGGAGTATTAG	NFQ	GTCAACTTCGATGTTCTTCTAATA[CTC/*]CTCCTCTAACATGTCAGCGTTATT
p.Arg27Pro	AGTTTGTTGCATGCTTGCATACC	GCTGACATGTTAGAGGAGGAGTATT	VIC	TTGTCAACTTCGATGTTC	NFQ	FAM	TTGTCAACTTCCATGTTC	NFQ	CATGCTTGCATACCTTGTCAACTTC[G/C]ATGTTCTTCTAATACTCCTCCTCTA
p.Ser30del	TTTGTTGCATGCTTGCATACCTT	CACTTGCATTACAATAACGCTGACA	VIC	CAACTTCGATGTTCTTCTAAT	NFQ	FAM	TCAACTTCGATGTTCTAAT	NFQ	TTGCATACCTTGTCAACTTCGATG[TTC/*]TTCTAATACTCCTCCTCTAACATG
(d) Sequences of oligonucleotides used for cloning
Sequence name	Sequence
wild type BCMA sequence	GCAGCAGCTAGCATGTTGCAGATGGCTGGGCAGTGCTCCCAAAATGAATATTTTGACAGTTTGTTGCATGCTTGCATACCTTGTCAACTTCGATGTTCTTCTAATACTCCTCCTCTAACATGTCAGCGTTATTGTAATGCAAGTGTGACCAATTCAGTGAAAGGAACGAATGCGATTCTCTGGACCTGTTTGGGACTGAGCTTAATAATTTCTTTGGCAGTTTTCGTGCTAATGTTTTTGCTAAGGAAGATAAGCTCTGAACCATTAAAGGACGAGTTTAAAAACACAGGATCAGGTCTCCTGGGCATGGCTAACATTGACCTGGAAAAGAGCAGGACTGGTGATGAAATTATTCTTCCGAGAGGCCTCGAGTACACGGTGGAAGAATGCACCTGTGAA…
BCMA p.Arg27Pro sequence	GCAGCAGCTAGCATGTTGCAGATGGCTGGGCAGTGCTCCCAAAATGAATATTTTGACAGTTTGTTGCATGCTTGCATACCTTGTCAACTTCCATGTTCTTCTAATACTCCTCCTCTAACATGTCAGCGTTATTGTAATGCAAGTGTGACCAATTCAGTGAAAGGAACGAATGCGATTCTCTGGACCTGTTTGGGACTGAGCTTAATAATTTCTTTGGCAGTTTTCGTGCTAATGTTTTTGCTAAGGAAGATAAGCTCTGAACCATTAAAGGACGAGTTTAAAAACACAGGATCAGGTCTCCTGGGCATGGCTAACATTGACCTGGAAAAGAGCAGGACTGGTGATGAAATTATTCTTCCGAGAGGCCTCGAGTACACGGTGGAAGAATGCACCTGTGAA…
Mutagenesis BCMA p.Pro33Ser (forward primer)	TGTTCTTCTAATACTTCTCCTCTAACATGT
Mutagenesis BCMA p.Pro33Ser (reverse primer)	ACATGTTAGAGGAGAAGTATTAGAAGAACA
Mutagenesis BCMA p.Ser30del (forward primer)	CTTGTCAACTTCGATGTTCTAATACTCCTCCTCT
Mutagenesis BCMA p.Ser30del (reverse primer)	AGAGGAGGAGTATTAGAACATCGAAGTTGACAAG
Mutagenesis BCMA p.Pro34del (forward primer)	GTTCTTCTAATACTCCTCTAACATGTCAGCGTT
Mutagenesis BCMA p.Pro34del (reverse primer)	AACGCTGACATGTTAGAGGAGTATTAGAAGAAC

## Sheet: Supp Table 8
(a) Absolute P-values for main_Fig4f
	Alone_K562	CART_K562	PBMC_K562	PBMC+BiTE_K562	PBMC+ELRA_K562
CART_K562	0.0896483	NA	NA	NA	NA
PBMC_K562	0.0311606	0.350186	NA	NA	NA
PBMC+BiTE_K562	0.0134662	0.372575	0.892102	NA	NA
PBMC+ELRA_K562	0.0397449	0.499484	0.684431	0.736891	NA
PBMC+TEC_K562	0.0510828	0.426817	0.838034	0.91028	0.854181
	Alone_wtBCMA	CART_wtBCMA	PBMC_wtBCMA	PBMC+BiTE_wtBCMA	PBMC+ELRA_wtBCMA
CART_wtBCMA	4.03103e-09	NA	NA	NA	NA
PBMC_wtBCMA	0.189517	1.14627e-06	NA	NA	NA
PBMC+BiTE_wtBCMA	0.00769789	0.00552852	0.00523168	NA	NA
PBMC+ELRA_wtBCMA	0.00109675	0.513862	0.000920342	0.00366167	NA
PBMC+TEC_wtBCMA	0.000105886	0.00946636	2.64352e-05	0.00312956	0.154739
	Alone_R27P	CART_R27P	PBMC_R27P	PBMC+BiTE_R27P	PBMC+ELRA_R27P
CART_R27P	9.33614e-05	NA	NA	NA	NA
PBMC_R27P	0.193515	8.83156e-07	NA	NA	NA
PBMC+BiTE_R27P	0.039742	0.0493925	0.0417206	NA	NA
PBMC+ELRA_R27P	0.161225	4.74863e-06	0.813568	0.0423784	NA
PBMC+TEC_R27P	0.254161	7.27319e-07	0.920235	0.0407505	0.910327
	Alone_P33S	CART_P33S	PBMC_P33S	PBMC+BiTE_P33S	PBMC+ELRA_P33S
CART_P33S	0.0124826	NA	NA	NA	NA
PBMC_P33S	0.135998	0.0121431	NA	NA	NA
PBMC+BiTE_P33S	0.0471542	0.0124548	0.0561708	NA	NA
PBMC+ELRA_P33S	2.31254e-07	0.580652	5.06492e-08	0.00744787	NA
PBMC+TEC_P33S	0.0952799	0.0117726	0.131057	0.903787	0.00944176
(b) Absolute P-values for ED_Fig4c
	wtBCMA_no_GSI
K562_no_GSI	0.0115464
K562_with_GSI	0.0117333
wtBCMA_with_GSI	0.0119775
R27P_no_GSI	0.0122209
R27P_with_GSI	0.0119204
P33S_no_GSI	0.00873857
P33S_with_GSI	0.0124519
S30del_no_GSI	0.00765963
S30del_with_GSI	0.012236
P34del_no_GSI	0.00767919
P34del_with_GSI	0.0122602
