# Supplementary material for: Mechanisms of antigen escape from BCMA- or GPRC5D-targeted immunotherapies in multiple myeloma
Source: Nat Med. 2023 Aug 31;29(9):2295–306. doi: 10.1038/s41591-023-02491-5 (PMC10504087; doi:10.1038/s41591-023-02491-5)
Supplement: Supplementary file 4 — Source data for Supplementary Fig. 2d. [file 41591_2023_2491_MOESM4_ESM.xlsx]

## Sheet: Source_data_Supp_Fig2d
R27P:wt BCMA ratio	Number of K562_R27P used	Number of K562_wtBCMA used	Experiment 1	Experiment 2	Experiment 3
10^0	1.11 x 10^6	1.15 x 10^6	0.5508	0.5719	0.5754
10^-1	110000	1.15 x 10^6	0.1326	0.152	0.1549
10^-2	11150	1.15 x 10^6	0.0229	0.0189	0.0176
10^-3	1115	1.15 x 10^6	0.0038	0.0042	0.0026
