# Supplementary material for: Mechanisms of antigen escape from BCMA- or GPRC5D-targeted immunotherapies in multiple myeloma
Source: Nat Med. 2023 Aug 31;29(9):2295–306. doi: 10.1038/s41591-023-02491-5 (PMC10504087; doi:10.1038/s41591-023-02491-5)
Supplement: Supplementary file 5 — Statistical source data for Fig. 4e,f, and Extended Data Fig. 4c. [file 41591_2023_2491_MOESM5_ESM.xlsx]

## Sheet: Source_data_main_Fig4e
TEC (nM)	K562 (% viability)			K562_wtBCMA (% viability)			K562_R27P (% viability)			K562_P33S (% viability)			K562_S30del (% viability)			K562_P34del (% viability)
	Exp 1	Exp 2	Exp 3	Exp 1	Exp 2	Exp 3	Exp 1	Exp 2	Exp 3	Exp 1	Exp 2	Exp 3	Exp 1	Exp 2	Exp 3	Exp 1	Exp 2	Exp 3
0.0001	89	87	84	85	89	86	90	93	87	86	91	90	87	90	89	88	93	93
0.01	90	88	82	83	78	79	88	94	86	84	90	88	88	91	88	88	93	93
0.1	90	87	84	16	18	10	89	92	81	70	47	50	87	88	88	86	93	93
1	89	83	82	4	9	6	86	92	82	7	11	9	89	88	86	85	90	90
10	89	89	80	3	7	3	87	92	85	5	8	6	79	80	79	52	75	72
100	93	87	85	4	11	4	90	92	85	5	8	4	72	58	61	52	45	46
ELRA (nM)	K562			K562_wtBCMA			K562_R27P			K562_P33S			K562_S30del			K562_P34del
	Exp 1	Exp 2	Exp 3	Exp 1	Exp 2	Exp 3	Exp 1	Exp 2	Exp 3	Exp 1	Exp 2	Exp 3	Exp 1	Exp 2	Exp 3	Exp 1	Exp 2	Exp 3
0.0001	87	87	84	94	89	88	94	93	93	94	91	94	91	90	92	92	93	91
0.01	89	88	89	60	63	60	95	93	92	57	36	56	48	80	73	88	91	90
0.1	85	85	88	9	10	6	92	90	89	21	5	20	13	12	25	86	90	89
1	87	83	82	10	3	4	92	90	88	7	4	11	8	5	7	85	93	85
10	88	88	80	14	4	5	89	85	82	8	5	8	10	4	7	87	93	81
100	88	90	80	10	3	5	69	60	65	10	5	6	8	4	6	83	88	80
ALN (nM)	K562			K562_wtBCMA			K562_R27P			K562_P33S			K562_S30del			K562_P34del
	Exp 1	Exp 2	Exp 3	Exp 1	Exp 2	Exp 3	Exp 1	Exp 2	Exp 3	Exp 1	Exp 2	Exp 3	Exp 1	Exp 2	Exp 3	Exp 1	Exp 2	Exp 3
0.0001	87	83	84	94	88	86	94	93	87	94	94	91	91	92	86	92	91	85
0.01	87	83	84	9	7	9	88	90	76	39	30	11	32	40	13	27	30	13
0.1	87	81	80	11	4	2	68	63	70	9	10	9	16	10	7	13	9	5
1	88	80	89	9	5	5	28	38	13	5	9	7	7	7	7	11	8	5
10	87	82	90	7	5	3	17	25	11	5	11	7	6	5	5	11	7	4
100	92	92	89	12	7	2	15	22	12	9	11	6	8	5	5	11	7	4

## Sheet: Source_data_main_Fig4f
	Experiment 1	Experiment 2	Experiment 3	Experiment 4
K562	92	95	95	95
K562+PBMC	86	89	89	93
K562+PBMC+TEC	84	89	89	93
K562+PBMC+ELRA	84	88	88	93
K562+PBMC+BiTE	87	90	90
K562+CART	85		91	81
wtBCMA	91	94	94	94
wtBCMA+PBMC	87	91	91	94
wtBCMA+PBMC+TEC	19	31	31	31
wtBCMA+PBMC+ELRA	10	9	9	35
wtBCMA+PBMC+BiTE	49	60	60
wtBCMA+CART	12		11	10
R27P	91	93	93	94
R27P+PBMC	86	90	90	94
R27P+PBMC+TEC	85	92	92	92
R27P+PBMC+ELRA	87	92	92	91
R27P+PBMC+BiTE	29	57	57
R27P+CART	6		9	12
P33S	92	93	93	89
P33S+PBMC	87	91	91	84
P33S+PBMC+TEC	50	85	85	50
P33S+PBMC+ELRA	5	10	10	13
P33S+PBMC+BiTE	54	72	72
P33S+CART	5		33	8

## Sheet: Source_data_ED_Fig4c
	Experiment 1 (ng/mL)	Experiment 2 (ng/ mL)	Experiment 3 (ng/ mL)
K562_no_GSI	39.64	15	9.65
K562_with_GSI	39.41	20.22	14.84
wtBCMA_no_GSI	908.74	1317.53	1231.71
wtBCMA_with_GSI	123.14	73.19	151.4
R27P_no_GSI	47.78	89.83	94.31
R27P_with_GSI	42.28	26.79	21.96
P33S_no_GSI	229.89	532.83	327.64
P33S_with_GSI	59.1	43.12	53.76
S30del_no_GSI	104.18	302.35	216.37
S30del_with_GSI	68.3	38.07	50.93
P34del_no_GSI	120.94	257.08	330.87
P34del_with_GSI	57.98	38.51	71.02
